# Supplementary material for: Differential Susceptibility to Antimony in Strains and Clinical Isolates of Leishmania amazonensis from Brazil: In Vitro and In Vivo Studies and Implications for Drug Response and Treatment Failure
Source: Pathogens. 2026 Feb 15;15(2):220. doi: 10.3390/pathogens15020220 (PMC12943442; doi:10.3390/pathogens15020220)
Supplement: Supplementary file 1 [file pathogens-15-00220-s001.zip]

Archive with 1 entries (1 files):
- pathogens-4087828-supplementary.pdf
